# Supplementary material for: High School Students Residing in Educational Public Institutions: Health-Risk Behaviors
Source: PLoS One. 2016 Aug 25;11(8):e0161652. doi: 10.1371/journal.pone.0161652 (PMC4999216; doi:10.1371/journal.pone.0161652)
Supplement: S1 Dataset — (XLS) [file pone.0161652.s001.xls]

## Sheet: S1 Dataset
Code	Freshmen	State	Origin	Age	Sex	Weight	Height	BMI	ClassificationBMI	Waistcircumference	Classificationwaist	Neckcimcumference	Classificationneck	Maternaleducation	Paternaleducation	Ethnicity	Familyincome	Q1	Q2	Q3	Q4	Q5	Q6	Q7	Q8	Q9	Q10	Q11	Q12	Q13	Q14	Q15	Q16	Q17	Q18	Q19	Q20	Q21	Q22	Q23	Q24	Q25	Q26	Q27	Q28	Q29	Q30	Q31	Q32
13	2	1	1	16	1	52.3	1.715	17.78	3	69	1	32.8	1	7	7	2	2	2	1	1	2	1	1	1	1	1	1	1	1	1	2	1	1	1	1	1	2	1	9	2	2	3	2	1	1	9	1	1	1
39	1	1	1	17	1	59.5	1.74	19.65	3	68.5	1	34.2	1	5	4	2	2	2	1	1	1	1	1	1	1	1	2	1	1	1	2	1	1	1	1	2	2	2	1	1	1	3	1	1	1	9	1	1	1
40	1	1	1	15	1	59.8	1.784	18.79	3	70.6	1	35.3	2	6	5	4	2	2	1	1	2	2	1	2	2	1	2	1	2	2	2	1	2	1	2	2	2	2	1	1	1	1	1	2	2	1	1	1	1
42	1	1	1	15	1	60.3	1.726	20.24	3	70.6	1	33.8	1	2	1	2	2	2	1	1	2	2	1	1	1	1	1	1	2	1	2	2	1	1	1	2	2	2	1	1	1	1	1	1	1	5	1	1	1
48	2	1	2	17	1	61.9	1.8	19.1	3	71.5	1	34.5	1	5	5	1	1	2	1	1	2	2	1	2	1	1	1	1	1	1	1	1	1	1	1	1	1	1	10	2	2	1	2	1	1	9	1	1	1
49	1	2	1	15	1	62.2	1.68	22.04	3	70.8	1	33.1	1	4	8	2	1	2	1	1	2	2	2	1	1	1	2	1	1	1	2	2	2	1	1	2	2	2	1	1	1	1	1	2	2	1	1	1	1
54	1	1	1	19	1	63.2	1.735	21	5	76.4	1	36.3	1	2	2	2	2	2	1	1	2	2	1	1	2	1	1	1	2	1	2	1	2	1	1	1	2	2	1	1	1	1	1	1	1	11	1	1	1
55	1	1	1	15	1	63.3	1.735	21.03	3	72.3	1	35.2	2	7	7	1	2	2	1	1	2	1	1	1	1	1	1	1	1	1	2	1	1	1	1	1	2	2	1	1	1	1	1	1	1	8	1	1	1
60	1	1	2	19	1	64.9	1.715	22.07	3	75	1	35.9	1	3	2	2	1	2	1	1	1	1	1	1	1	1	1	1	2	1	1	1	1	1	1	1	1	2	1	1	1	1	1	2	2	1	1	1	1
65	2	1	1	17	1	65.9	1.65	24.21	3	77.5	1	36	1	7	7	2	3	2	1	1	2	2	1	2	1	1	1	1	1	1	2	1	1	1	1	1	2	2	1	1	1	1	1	1	1	8	1	1	1
66	2	2	1	17	1	66	1.83	19.71	3	76	1	34.5	1	6	8	2	2	2	1	1	1	2	1	1	1	1	1	1	2	1	2	1	1	1	1	1	2	2	1	1	1	2	1	1	1	10	1	1	1
69	2	1	1	16	1	66.4	1.69	23.25	3	76	1	36.5	2	7	2	2	2	2	1	1	1	1	1	1	1	1	1	1	2	1	1	2	1	1	1	2	2	1	8	2	2	3	2	1	1	8	1	1	1
71	2	2	1	18	1	66.7	1.71	22.81	3	77.9	1	37.3	1	2	2	4	2	2	1	1	2	2	2	1	1	1	1	2	2	1	2	2	2	1	1	2	2	2	1	1	1	1	1	2	2	1	1	1	1
76	2	1	2	17	1	67.7	1.8	20.9	3	73	1	35.5	1	5	6	4	2	2	2	1	2	2	1	1	1	1	2	2	1	1	2	1	1	1	1	1	2	2	1	1	1	2	1	1	1	10	1	1	1
78	2	1	1	16	1	68.4	1.755	22.21	3	78	1	36	2	5	5	2	1	2	1	1	2	2	1	1	1	1	2	1	2	2	2	1	1	1	1	2	2	2	1	1	1	1	1	1	1	10	1	1	1
80	1	1	1	17	1	68.7	1.792	21.39	3	76	1	33.8	1	5	5	2	2	2	1	1	2	2	2	2	2	1	2	1	1	1	2	2	1	1	1	2	2	1	9	8	4	5	8	1	1	10	1	1	1
83	1	1	2	17	1	69.1	1.83	20.63	3	73.2	1	34	1	2	1	4	1	2	1	1	2	2	1	1	1	1	1	1	1	1	2	1	1	1	1	1	2	2	1	1	1	2	1	1	1	10	1	1	1
84	1	1	2	18	1	69.2	1.76	22.34	3	80	1	36	1	2	2	4	1	2	1	1	1	1	1	1	1	1	1	1	2	1	1	1	1	1	1	1	1	2	1	1	1	1	1	1	1	11	1	1	1
92	1	1	2	15	1	70.7	1.734	23.51	3	76.2	1	36.5	2	7	2	4	2	2	1	1	2	2	1	1	1	1	1	1	2	1	1	1	2	1	1	2	2	2	1	1	1	3	1	2	2	1	1	1	1
93	2	1	1	16	1	71.4	1.79	22.28	3	77.5	1	36	2	2	5	2	1	2	1	1	1	1	1	1	1	1	1	1	1	1	1	1	2	1	1	2	2	2	1	1	1	1	1	1	1	9	1	1	1
98	1	1	1	15	1	73.3	1.76	23.66	3	77.9	1	34.5	1	5	5	1	2	2	1	1	2	2	2	2	2	1	1	1	2	1	2	2	1	1	1	1	2	2	1	1	1	2	1	1	1	7	1	1	1
99	2	2	2	16	1	75.2	1.81	22.95	3	80	1	36.5	2	3	2	1	2	1	1	1	2	1	1	1	1	1	1	1	1	1	2	2	1	1	1	1	2	2	1	1	1	2	1	1	2	1	1	1	1
101	1	1	2	16	1	76.1	1.83	22.72	3	80.8	1	35	2	4	4	4	1	2	1	1	2	2	2	2	2	1	1	1	2	1	2	1	1	1	1	2	2	2	1	1	1	2	1	2	2	1	1	1	1
102	1	1	2	14	1	76.1	1.79	23.75	4	76.5	1	37.1	2	3	2	2	2	2	1	1	1	2	1	1	1	1	1	1	1	2	2	1	2	1	1	1	2	1	7	2	2	2	2	2	2	1	1	1	1
103	1	1	2	16	1	77.2	1.765	24.78	4	80.5	1	38.6	2	3	3	2	2	2	1	1	1	1	1	1	1	1	1	1	1	1	1	1	1	1	1	1	1	2	1	1	1	1	1	1	1	9	1	1	1
105	2	1	2	18	1	78.9	1.81	24.08	3	75.5	1	39	2	4	5	2	1	2	1	1	1	1	1	1	1	1	1	1	2	1	2	1	1	1	1	2	2	2	1	1	1	3	1	1	1	6	1	1	1
106	1	1	1	15	1	79	1.78	24.93	4	85.1	1	35.7	2	5	5	2	1	2	1	1	2	2	1	1	1	1	1	2	2	1	2	2	2	1	1	1	2	2	1	1	1	1	1	1	1	8	1	1	1
108	2	6	2	17	1	80.5	1.77	25.7	4	82	1	38	2	2	2	1	1	2	1	1	2	2	1	1	1	1	1	1	1	1	2	1	1	1	1	2	2	2	1	1	1	1	1	1	1	7	1	1	1
110	2	1	1	16	1	80.9	1.83	24.16	4	79.5	1	37.5	2	7	5	1	2	2	1	1	1	1	1	1	1	1	1	1	2	1	2	2	2	1	1	1	2	2	1	1	1	1	1	2	2	1	1	1	1
113	2	2	1	17	1	84.7	1.83	25.29	4	84.8	1	40	2	4	1	4	1	2	2	1	2	2	1	2	2	2	2	2	2	2	2	2	2	1	1	1	2	2	1	1	1	2	1	1	1	9	1	1	1
114	2	1	1	16	1	91	1.77	29.05	5	92.8	1	39.3	2	7	7	2	2	2	1	1	2	2	2	1	1	1	1	2	2	1	2	2	2	1	1	1	1	2	1	1	1	2	1	1	1	5	1	1	1
120	1	1	1	17	1	109.7	1.84	32.4	5	98	2	40	2	6	8	2	2	2	1	1	2	2	1	1	1	1	1	1	2	1	1	1	1	1	1	1	2	2	1	1	1	2	1	1	1	11	1	1	1
121	1	1	1	16	1	113.1	1.78	35.7	6	107.5	3	40.6	2	2	3	2	1	2	1	1	2	1	2	1	1	1	1	1	1	1	2	2	1	1	1	1	2	2	1	1	1	3	1	1	1	10	1	1	1
6	2	2	1	17	1	48.3	1.8	14.91	1	67	1	33	1	5	8	2	2	2	1	1	2	2	1	2	2	1	1	1	1	1	2	2	2	1	1	1	2	2	1	1	1	2	1	1	1	8	1	1	1
11	2	1	1	15	1	51.4	1.65	18.88	3	66.5	1	31.5	1	5	4	1	2	2	2	2	2	1	1	1	1	1	1	1	2	1	2	2	1	1	1	2	2	2	1	1	1	1	1	1	1	8	1	1	1
20	1	1	2	15	1	54.1	1.72	18.29	3	67.4	1	33.6	1	7	7	2	3	1	1	1	1	1	1	2	1	1	1	1	1	1	2	2	1	1	1	2	2	2	1	1	1	1	1	1	1	8	1	1	1
22	2	2	1	19	1	55	1.585	21.89	3	73	1	37.5	1	2	1	2	1	2	1	1	2	2	2	1	1	1	1	1	1	1	2	2	1	1	1	1	2	2	1	1	1	1	1	1	1	11	1	1	1
23	1	1	1	16	1	55.5	1.75	18.12	3	69	1	32.7	1	3	7	2	3	2	1	1	2	2	2	1	1	1	1	1	2	1	2	2	2	1	1	2	2	2	1	1	1	1	1	2	2	1	1	1	1
28	1	1	1	15	1	56.7	1.68	20.09	3	69.6	1	35.2	2	2	1	2	1	2	1	1	2	1	1	1	1	1	1	2	2	1	2	2	2	1	1	2	2	1	9	2	2	1	2	1	1	4	1	1	1
30	1	1	1	15	1	58.4	1.715	19.86	3	76.5	1	34.6	1	7	2	1	3	1	1	1	2	2	1	1	1	1	1	1	1	1	2	1	1	1	1	1	2	2	1	1	1	1	1	1	1	4	1	1	1
35	1	1	1	16	1	59	1.83	17.62	3	69.8	1	35.9	2	2	2	2	2	2	1	1	2	2	1	1	1	1	1	1	2	1	2	1	1	1	1	2	2	2	1	1	1	1	1	2	2	1	1	1	1
36	2	1	2	16	1	59.1	1.623	22.44	3	73.3	1	33.1	1	6	4	2	1	2	1	1	2	2	2	1	1	1	1	1	2	1	2	1	2	1	1	2	2	2	1	1	1	1	1	2	2	1	1	1	1
45	1	1	1	16	1	61.6	1.78	19.44	3	70.8	1	34.1	1	2	2	1	2	2	1	1	2	2	1	1	2	1	2	1	1	2	2	1	1	1	1	2	2	2	1	1	1	2	1	1	1	1	1	1	1
56	1	1	1	14	1	63.4	1.82	19.14	3	70	1	34	1	3	5	4	3	2	1	1	2	2	1	1	1	1	1	1	1	1	2	2	1	1	1	2	2	2	1	1	1	1	1	2	2	1	1	1	1
58	2	1	2	16	1	63.6	1.75	20.77	3	76	1	36	2	2	5	4	3	2	1	1	1	1	1	1	1	1	1	1	1	1	1	1	1	1	1	1	2	2	1	1	1	3	1	2	2	1	1	1	1
61	2	5	1	17	1	65.3	1.78	20.61	3	74	1	37.5	1	2	2	4	2	2	1	1	2	1	1	1	1	1	1	1	1	1	2	1	1	1	1	1	2	2	1	1	1	1	1	2	2	1	1	1	1
67	1	1	1	16	1	66.1	1.82	19.96	3	77.1	1	34.5	2	2	5	2	2	2	1	1	2	2	2	1	1	1	1	1	1	1	2	2	2	1	1	2	2	2	1	1	1	1	1	1	1	5	1	1	1
73	2	2	1	17	1	67.1	1.78	21.18	3	74.5	1	36	1	5	5	4	2	2	1	1	2	1	1	1	1	1	1	1	1	1	2	1	1	1	1	2	2	2	1	1	1	2	1	1	1	9	1	1	1
79	2	1	1	17	1	68.6	1.69	24.02	3	77	1	36	1	4	5	2	3	2	1	1	2	2	2	1	1	1	1	1	1	1	1	1	1	1	1	1	2	2	1	1	1	2	1	2	2	1	1	1	1
82	1	1	2	16	1	68.9	1.78	21.75	3	73.5	1	34	1	2	1	2	2	2	1	1	1	1	1	1	2	1	1	1	2	2	1	1	1	1	1	2	2	2	1	1	1	5	1	1	1	8	1	1	1
94	1	1	2	15	1	71.5	1.75	23.35	3	76	1	36	2	2	2	2	2	2	1	1	2	2	1	2	1	1	1	1	2	1	2	1	2	1	1	2	2	2	1	1	1	1	1	2	2	1	1	1	1
96	1	1	2	16	1	72	1.69	25.21	4	82	1	35.5	2	2	2	2	2	2	1	1	2	1	1	1	1	1	2	1	2	1	1	1	2	1	1	2	2	1	10	2	2	1	2	2	2	1	1	1	1
122	1	1	1	16	1	118.9	1.8	36.7	6	97.5	2	38	2	7	5	1	2	2	1	1	1	1	1	1	1	1	1	1	1	1	2	2	2	1	1	1	1	2	1	1	1	1	1	2	2	1	1	1	1
33	2	1	1	18	1	58.7	1.74	19.39	3	71.3	1	35	1	2	2	2	1	2	2	1	2	2	2	2	2	1	1	1	2	1	2	2	1	1	1	2	2	2	1	1	1	1	1	1	1	8	2	2	8
75	1	1	1	16	1	67.6	1.78	21.34	3	75.5	1	34	1	7	4	1	2	1	1	1	2	2	1	1	1	1	1	1	2	1	2	2	1	1	1	2	2	1	2	2	2	1	2	1	1	10	2	2	2
85	2	1	1	17	1	69.2	1.66	25.11	4	79	1	37.5	1	6	5	2	2	2	1	1	2	1	1	1	1	1	2	1	1	2	1	1	1	1	1	1	2	1	6	2	2	3	2	1	1	4	2	2	2
52	2	1	2	17	1	62.7	1.71	21.44	3	72.2	1	35	1	2	2	2	1	2	1	1	2	2	1	1	1	1	1	1	1	1	1	1	1	1	1	2	2	1	10	2	2	3	2	1	1	8	2	2	7
21	1	1	2	17	1	55	1.66	19.96	3	69	1	34.3	1	5	5	2	2	1	1	1	1	1	1	2	2	1	1	1	2	1	1	1	1	1	1	1	1	2	1	1	1	1	1	1	1	11	7	2	2
62	1	1	1	19	1	65.3	1.825	19.61	3	77.8	1	38.3	2	3	2	1	1	2	1	1	1	1	1	1	1	1	1	1	1	2	2	1	1	1	1	1	2	2	1	1	1	1	1	1	1	11	2	3	7
89	2	4	1	16	1	69.9	1.73	23.36	3	77.1	1	37.7	2	5	6	2	2	2	1	1	2	2	1	1	1	1	1	2	1	1	2	2	2	1	1	2	2	1	10	2	3	3	2	1	1	8	2	3	5
90	2	4	2	16	1	70.1	1.75	22.89	3	78	1	38.8	2	2	2	2	2	2	1	1	2	2	1	1	1	1	2	2	2	1	2	1	2	1	1	2	2	2	1	1	1	1	1	1	1	7	3	3	6
116	2	1	1	16	1	95.3	1.755	30.94	5	95.2	2	38	2	3	3	2	1	2	1	1	2	1	1	1	1	1	1	1	1	1	2	2	1	1	1	1	2	1	9	6	3	3	2	1	1	10	2	3	7
10	1	1	1	16	1	51.4	1.66	18.65	3	64.5	1	32.9	1	8	8	2	1	2	1	1	2	1	1	1	1	1	1	1	1	1	1	1	1	1	1	1	2	2	1	1	1	2	2	1	1	10	2	3	5
15	2	1	2	18	1	52.9	1.73	17.68	3	66.5	1	33	1	2	2	1	1	1	1	1	2	2	2	1	1	1	2	1	2	1	2	1	2	1	1	2	2	2	1	1	1	1	1	1	1	10	2	4	6
34	2	1	1	16	1	58.8	1.76	18.98	3	72	1	34.5	2	2	3	4	2	2	1	1	1	1	1	1	1	1	1	1	1	1	2	1	1	1	1	1	2	1	9	2	3	2	2	1	1	7	3	4	5
50	2	1	2	16	1	62.2	1.718	21.07	3	75.1	1	35	2	4	5	2	2	2	1	1	1	2	1	1	1	1	1	1	2	1	2	1	2	1	1	2	2	1	10	2	3	3	2	1	1	9	3	4	2
57	1	1	1	17	1	63.6	1.722	21.45	3	74.4	1	35.9	1	2	8	2	1	2	1	1	2	2	2	1	2	1	1	2	2	1	2	2	1	1	1	2	2	1	8	2	3	2	2	1	1	7	3	4	2
112	2	1	2	18	1	83.8	1.87	23.96	3	80	1	40	2	5	2	4	2	2	1	1	2	1	1	2	1	1	2	1	1	2	1	2	1	1	1	1	2	2	1	1	1	1	1	1	1	10	3	4	7
118	1	1	1	19	1	98.6	1.795	30.6	5	105.2	3	39.7	2	7	5	4	2	2	1	1	2	1	1	1	1	1	1	1	2	1	2	1	1	1	1	1	2	2	1	1	1	3	1	1	1	8	2	4	2
29	2	1	1	17	1	57.2	1.715	19.45	3	71.6	1	34.6	1	5	5	1	2	2	1	1	2	2	1	1	1	1	2	1	2	1	2	2	1	1	2	1	2	2	1	1	1	1	1	1	1	8	2	5	2
74	1	1	1	15	1	67.4	1.74	22.26	3	73.1	1	36	2	5	2	4	3	2	1	1	2	2	2	2	1	2	2	2	1	1	2	2	1	1	1	1	2	2	1	1	1	4	1	1	1	8	2	5	7
77	2	1	1	17	1	68.3	1.76	22.05	3	81	1	36.5	1	4	2	2	2	2	1	1	2	2	1	1	1	1	1	1	2	1	2	2	1	1	1	2	2	1	8	2	2	2	2	1	1	5	2	5	6
88	1	1	2	15	1	69.6	1.71	23.8	3	82	1	34.2	1	5	5	4	1	1	1	1	1	1	1	1	1	1	1	1	2	1	2	2	1	1	1	1	1	1	8	5	3	2	6	1	1	6	3	5	8
27	1	1	1	15	1	56.4	1.65	20.72	3	69.2	1	33	1	5	3	2	2	2	1	1	1	1	1	1	1	1	1	1	1	1	2	1	2	1	1	1	2	1	7	2	2	1	2	1	1	6	4	5	5
37	2	1	1	16	1	59.4	1.72	20.08	3	69.7	1	33.8	1	7	2	2	3	2	1	1	2	2	1	2	2	1	1	1	2	1	2	1	1	1	1	2	2	1	8	4	3	5	4	1	1	8	4	5	2
17	1	1	1	15	1	53	1.69	18.56	3	67.2	1	32	1	7	5	1	3	2	1	1	1	1	1	1	1	1	1	1	1	1	1	2	1	1	1	1	2	1	5	2	2	3	2	1	1	8	3	6	2
26	1	3	1	16	1	56.1	1.69	19.64	3	72.2	1	33.4	1	7	2	4	1	2	1	1	1	1	1	2	1	1	1	1	2	1	2	1	2	1	1	2	2	1	7	2	2	3	2	1	1	7	2	6	5
51	2	1	1	16	1	62.3	1.75	20.34	3	72.5	1	36	2	5	7	2	2	2	1	1	2	2	1	1	1	1	1	1	1	1	2	2	2	1	1	2	2	1	9	2	2	5	2	1	1	7	3	6	2
53	2	1	2	16	1	62.8	1.792	19.56	3	79.5	1	34.3	1	3	3	2	2	2	1	1	2	1	1	1	2	1	2	1	1	1	1	1	1	1	1	2	2	1	10	4	3	1	3	1	1	6	3	6	2
97	1	1	1	15	1	72.1	1.7	24.95	4	80.8	1	37.8	2	3	2	2	2	2	1	1	1	1	1	2	1	1	1	1	1	1	1	1	1	1	1	2	2	2	1	1	1	5	1	1	1	6	2	6	2
100	2	1	1	17	1	75.2	1.75	24.56	3	82	1	39	2	6	3	2	1	2	1	1	2	2	2	1	1	1	1	1	2	1	2	2	2	1	1	2	2	2	1	1	1	1	1	1	1	9	3	6	2
68	2	1	2	16	1	66.2	1.73	22.12	3	76.5	1	37.8	2	2	3	2	2	2	1	1	1	1	1	1	1	1	1	1	1	1	1	1	2	1	1	1	2	1	9	4	3	4	4	1	1	9	4	6	2
32	1	1	2	15	1	58.6	1.811	17.87	3	60.5	1	32.5	1	6	5	4	2	2	1	1	2	2	1	2	1	1	2	1	2	2	2	1	1	1	1	1	2	2	1	1	1	1	1	1	1	9	2	7	2
38	1	1	1	16	1	59.5	1.725	20	3	69.8	1	33.2	1	4	2	2	1	2	1	1	2	2	1	2	1	1	1	2	1	1	2	1	1	1	1	1	2	1	10	2	2	3	2	1	1	9	2	7	7
64	1	2	1	15	1	65.9	1.67	23.63	3	78	1	35.6	2	5	7	2	2	2	1	1	2	2	1	1	1	1	1	1	2	1	2	1	1	1	1	2	2	2	1	1	1	2	1	1	1	4	2	7	5
86	1	1	1	15	1	69.3	1.7	23.98	4	81.6	1	36.8	2	3	3	2	1	2	1	1	2	2	1	1	1	1	2	1	2	1	2	1	1	1	1	2	2	1	9	4	3	4	4	1	1	6	3	7	2
87	1	1	1	15	1	69.5	1.8	21.45	3	80.5	1	36.8	2	7	3	1	3	2	1	1	2	2	2	2	2	1	2	1	2	2	1	2	1	1	2	2	2	1	4	7	4	5	5	1	1	2	3	7	2
95	2	1	1	17	1	71.6	1.87	20.48	3	75	1	35	1	7	5	2	2	2	1	1	1	1	1	2	2	2	1	1	2	1	1	1	1	1	1	1	2	1	3	8	4	5	8	1	1	3	3	7	2
104	2	4	1	18	1	78.1	1.765	25.07	3	78.2	1	39	2	5	2	2	2	2	1	1	2	2	2	1	1	1	1	1	2	1	2	2	1	1	1	2	2	1	11	4	4	2	4	1	1	9	3	7	2
109	1	1	1	18	1	80.7	1.76	26.05	4	91	1	38.4	2	2	2	1	2	2	1	1	2	2	1	2	2	1	2	1	1	1	2	1	1	1	1	1	2	1	11	2	2	4	2	1	1	4	3	7	2
119	1	1	1	18	1	103.3	1.825	31.02	6	99.2	2	40	2	5	5	2	2	2	1	1	2	2	2	1	1	1	2	1	1	2	2	2	1	1	1	1	2	1	10	3	4	3	3	1	1	7	2	7	7
59	1	1	2	15	1	63.6	1.73	21.25	3	74	1	36.4	2	2	3	1	2	2	1	1	2	2	1	1	1	1	1	1	2	1	2	1	2	1	1	2	2	2	1	1	1	3	1	1	1	8	2	7	7
91	1	1	2	15	1	70.2	1.815	21.31	3	72	1	37.2	2	5	2	2	1	2	1	1	2	2	1	1	1	1	1	1	2	1	2	2	2	1	1	2	2	2	1	1	1	2	1	1	1	8	2	7	2
47	2	1	1	17	1	61.7	1.74	20.38	3	76	1	35.5	1	7	7	1	3	2	1	1	1	1	1	1	1	1	2	1	1	1	1	1	1	1	1	1	2	2	1	1	1	2	1	1	1	7	4	7	2
63	1	1	1	19	1	65.8	1.72	22.24	3	76.6	1	36	1	2	2	2	2	2	1	1	2	2	2	1	1	1	1	2	1	1	2	2	2	1	1	1	2	1	8	3	3	2	3	1	1	8	5	7	2
72	2	1	1	17	1	66.7	1.73	22.29	3	80	1	37	1	7	5	2	2	2	1	1	2	2	2	1	1	1	1	2	1	2	2	2	1	1	1	1	2	1	9	3	3	2	2	1	1	9	4	7	5
81	1	1	1	18	1	68.8	1.649	25.3	4	81	1	35.5	1	5	5	1	2	2	1	1	1	1	1	1	1	1	1	1	2	2	1	2	1	1	1	1	1	1	9	2	3	5	2	1	1	9	5	7	8
107	1	1	1	15	1	80.4	1.73	26.86	4	86.7	1	37.2	2	5	7	1	2	2	1	1	2	2	2	1	1	1	1	2	1	1	2	1	1	1	1	1	2	1	7	4	3	3	2	1	1	6	5	7	2
117	1	1	2	19	1	97.7	1.695	34.01	5	104.5	3	39.8	2	2	8	2	1	2	1	1	1	1	1	1	1	1	1	2	2	1	1	1	2	1	1	1	1	2	1	7	3	5	8	1	1	9	4	7	3
70	1	1	1	17	1	66.5	1.73	22.22	3	79.5	1	38.2	1	5	3	2	2	2	1	1	2	2	1	1	1	1	2	1	2	1	1	1	1	1	1	2	2	2	1	1	1	1	1	1	1	10	5	7	7
3	2	1	1	17	2	46.3	1.595	18.2	3	60.7	1	30.5	1	1	2	2	1	2	1	1	2	2	2	2	2	1	2	1	1	1	2	2	1	1	2	1	2	2	1	1	1	2	1	1	1	11	1	1	1
5	1	1	1	17	2	47.5	1.627	17.94	3	65.4	1	30.5	1	5	8	2	1	2	1	1	2	2	1	1	1	1	2	2	2	1	2	2	2	1	1	2	2	2	1	1	1	2	1	1	1	10	1	1	1
8	1	1	1	15	2	49.2	1.62	18.75	3	64	1	30	1	4	8	4	1	2	1	1	2	1	1	1	2	1	2	1	1	1	1	1	2	1	2	2	2	2	1	1	1	2	1	1	1	8	1	1	1
24	2	1	1	17	2	55.6	1.575	22.41	3	67.7	1	31.8	1	2	2	2	1	2	1	1	2	2	2	1	2	1	1	1	2	1	2	1	2	1	1	2	2	2	1	1	1	1	1	1	1	10	1	1	1
31	2	1	1	16	2	58.5	1.746	19.19	3	65	1	32	1	2	6	2	2	1	1	1	2	2	1	2	1	1	1	1	2	1	2	1	1	1	1	2	2	2	1	1	1	3	1	1	1	8	1	1	1
46	2	4	1	15	2	61.6	1.65	22.63	3	71.7	1	31.3	1	5	2	1	1	1	1	1	2	2	2	1	1	1	1	2	1	1	2	2	2	1	1	2	2	2	1	1	1	5	1	1	1	6	1	1	1
7	1	1	1	16	2	48.8	1.703	16.83	3	64.7	1	31.9	1	3	5	2	2	2	1	1	2	2	2	1	1	1	1	1	2	1	2	2	2	1	2	2	2	2	1	1	1	1	1	2	2	1	1	1	1
9	1	1	2	16	2	49.9	1.574	20.14	3	65.5	1	29.6	1	2	2	2	1	2	1	1	1	1	1	1	1	1	2	1	2	1	2	1	1	1	1	2	2	2	1	1	1	2	1	1	1	7	1	1	1
12	2	1	1	17	2	52	1.662	18.83	3	64.2	1	32	1	2	4	2	1	1	1	1	1	2	1	1	1	1	1	1	1	1	2	2	1	1	1	2	2	2	1	1	1	2	1	1	1	1	1	1	1
16	1	1	2	17	2	52.9	1.685	18.63	3	65	1	30.3	1	2	2	2	1	2	1	1	2	2	1	2	2	1	1	1	1	1	2	1	1	1	1	2	2	2	1	1	1	2	1	1	1	11	1	1	1
19	1	1	1	18	2	53.8	1.614	20.65	3	70	1	31.5	1	7	2	1	2	2	1	1	2	2	2	1	2	1	1	2	1	1	2	1	2	1	1	1	2	2	1	1	1	1	1	1	1	11	1	1	1
43	2	1	1	16	2	60.7	1.708	20.81	3	61	1	32.7	1	6	5	4	1	1	1	1	1	1	1	1	1	1	1	1	1	1	2	1	1	1	1	1	2	2	1	1	1	2	1	2	2	1	1	1	1
115	1	1	2	16	2	93.8	1.646	34.62	5	78	1	31.5	1	1	8	2	1	2	1	1	2	2	1	1	1	1	1	1	2	1	2	2	1	1	1	2	2	2	1	1	1	1	1	1	1	8	1	1	1
14	2	1	2	16	2	52.6	1.618	20.09	3	66.2	1	31	1	7	7	1	3	1	1	1	1	1	1	2	2	1	2	1	2	1	1	1	2	1	1	2	2	2	1	1	1	2	1	1	1	7	2	2	6
1	2	2	1	18	2	45.4	1.57	18.42	3	61	1	29.6	1	5	1	4	1	2	1	1	2	2	1	1	1	1	1	1	2	1	2	2	1	1	1	2	2	2	1	1	1	1	1	1	1	9	2	3	5
2	1	7	1	15	2	45.5	1.613	17.49	3	66.4	1	29.8	1	2	2	1	1	2	1	1	2	1	2	2	2	1	2	1	2	2	2	2	1	1	1	2	2	2	1	1	1	1	1	1	1	8	2	4	5
4	1	1	2	15	2	47	1.602	18.31	3	63.8	1	29.5	1	2	2	1	1	1	1	1	1	1	1	1	1	1	1	1	1	1	1	1	2	1	1	1	1	2	1	1	1	3	1	1	1	8	2	4	7
25	2	1	1	16	2	55.9	1.595	21.97	3	75.2	1	30.7	1	5	4	2	2	2	1	1	1	2	1	1	1	1	1	1	2	1	2	2	1	1	1	2	2	2	1	1	1	1	1	1	1	10	2	4	5
41	1	1	1	15	2	60	1.63	22.58	3	72.7	1	31.4	1	2	2	2	1	2	1	1	2	2	1	2	2	1	2	1	1	2	2	1	1	1	1	1	2	1	9	2	2	1	2	1	1	5	3	7	2
111	1	1	1	14	2	82.2	1.66	29.83	5	85.8	2	34.6	2	2	2	2	2	2	1	1	2	1	1	2	1	1	2	1	2	1	1	1	1	1	2	1	2	1	8	2	2	1	2	1	1	5	3	7	2
44	1	1	2	17	2	60.8	1.545	25.47	4	76.5	1	30.4	1	2	1	2	1	2	1	1	2	2	2	1	1	1	1	2	2	2	2	2	2	1	1	2	2	1	11	5	3	4	5	1	1	9	3	7	2
18	1	1	2	16	2	53.6	1.621	20.4	3	69.9	1	29.5	1	2	2	2	1	2	1	1	1	1	1	2	2	2	2	1	1	1	1	1	1	1	1	2	2	2	1	1	1	5	1	1	1	4	4	7	7
[truncated: 44 more columns]
